# Supplementary material for: A remarkable adaptive paradigm of heart performance and protection emerges in response to marked cardiac-specific overexpression of ADCY8
Source: eLife. 2022 Dec 14;11:e80949. doi: 10.7554/eLife.80949 (PMC9822292; doi:10.7554/eLife.80949)
Supplement: Figure 2—source data 1. — Actin, ANP, BNP, and Calcineurin. [file elife-80949-fig2-data1.zip]

Archive with 36 entries (20 files):
- Figure 2/alpha Skeletal Actin/
- Figure 2/alpha Skeletal Actin/alpha Skeletal Actin/
- Figure 2/alpha Skeletal Actin/alpha Skeletal Actin/DR aSK. Actin Blt52 2020.02.27_14.12.58_Ch.tif
- Figure 2/alpha Skeletal Actin/alpha Skeletal Actin/DR aSK. Actin Blt52 2020.02.27_14.12.58_Ch-Marker.tif
- Figure 2/alpha Skeletal Actin/Total Protein/
- Figure 2/alpha Skeletal Actin/Total Protein/DR T.Prot Blt 52 2020.01.08_13.32.46_Fl-UV.tif
- Figure 2/ANP/
- Figure 2/ANP/ANP/
- Figure 2/ANP/ANP/DR ANP LV Blot53 2020.01.09_12.50.25_Ch.tif
- Figure 2/ANP/ANP/DR ANP LV Blot53 2020.01.09_12.50.25_Ch-Marker.tif
- Figure 2/ANP/Total Protein/
- Figure 2/ANP/Total Protein/DR T.Prot Blt 53 2020.01.08_13.35.13_Fl-UV.tif
- Figure 2/BNP/
- Figure 2/BNP/BNP/
- Figure 2/BNP/BNP/DR BNP Blt60 2020.02.27_13.27.00_Ch.tif
- Figure 2/BNP/BNP/DR BNP Blt60 2020.02.27_13.27.00_Ch-Marker.tif
- Figure 2/BNP/Total Protein/
- Figure 2/BNP/Total Protein/DR T.Prot Blt60 2020.02.20_14.19.34_Fl-UV.tif
- Figure 2/Calcineurin/
- Figure 2/Calcineurin/Calcineurin/
- Figure 2/Calcineurin/Calcineurin/DR PP2Ba Blt19 WPP 2018.04.24_10.46.06_Ch.tif
- Figure 2/Calcineurin/Calcineurin/DR PP2Ba Blt19 WPP 2018.04.24_10.46.06_Ch-Marker.tif
- Figure 2/Calcineurin/Total Protein/
- Figure 2/Calcineurin/Total Protein/DR T.Prot. LV Blt 19 2018.04.19_13.48.44_Fl-UV.tif
- Figure 2/MYH7/
- Figure 2/MYH7/MYH7/
- Figure 2/MYH7/MYH7/DR MYH7 Blot46 2019.03.14_10.53.38_Ch.tif
- Figure 2/MYH7/MYH7/DR MYH7 Blot46 2019.03.14_10.53.38_Ch-Marker.tif
- Figure 2/MYH7/Total Protein/
- Figure 2/MYH7/Total Protein/DR T.Prot LV blot46 2019.02.06_12.10.30_Fl-UV.tif
- Figure 2/Uncropped WB Images Fig2/
- Figure 2/Uncropped WB Images Fig2/Slide1.JPG
- Figure 2/Uncropped WB Images Fig2/Slide2.JPG
- Figure 2/Uncropped WB Images Fig2/Slide3.JPG
- Figure 2/Uncropped WB Images Fig2/Slide4.JPG
- Figure 2/Uncropped WB Images Fig2/Slide5.JPG
