# Supplementary material for: A remarkable adaptive paradigm of heart performance and protection emerges in response to marked cardiac-specific overexpression of ADCY8
Source: eLife. 2022 Dec 14;11:e80949. doi: 10.7554/eLife.80949 (PMC9822292; doi:10.7554/eLife.80949)
Supplement: Figure 4—source data 1. [file elife-80949-fig4-data1.zip]

Archive with 49 entries (29 files):
- Figure 4/CamKII/
- Figure 4/CamKII/CamKII 5min 2018.07.25_11.40.25_Ch+Marker.jpg
- Figure 4/CamKII/p-CAMK2 5S 2018.07.24_11.43.41_Ch+Marker.jpg
- Figure 4/CamKII/Vinculin for CamKii  2018.07.26_11.15.04_Ch+Marker.jpg
- Figure 4/Figure 4 Uncropped WB Images/
- Figure 4/Figure 4 Uncropped WB Images/CamKII Vinklulin.JPG
- Figure 4/Figure 4 Uncropped WB Images/CamkII.JPG
- Figure 4/Figure 4 Uncropped WB Images/Slide10.JPG
- Figure 4/Figure 4 Uncropped WB Images/Slide11.JPG
- Figure 4/Figure 4 Uncropped WB Images/Slide6.JPG
- Figure 4/Figure 4 Uncropped WB Images/Slide7.JPG
- Figure 4/Figure 4 Uncropped WB Images/Slide8.JPG
- Figure 4/Figure 4 Uncropped WB Images/Slide9.JPG
- Figure 4/LTCC/
- Figure 4/LTCC/LTCC/
- Figure 4/LTCC/LTCC/DR LTCC LV Blot35 2018.09.12_11.52.24_Ch.tif
- Figure 4/LTCC/LTCC/DR LTCC LV Blot35 2018.09.12_11.52.24_Ch-Marker.tif
- Figure 4/LTCC/Total Protein/
- Figure 4/LTCC/Total Protein/DR T.Prot LV Blot35 2018.09.06_13.42.58_Fl-UV.tif
- Figure 4/MYH6/
- Figure 4/MYH6/MYH6/
- Figure 4/MYH6/MYH6/DR MYH6 LV blt49 2019.06.20_10.49.48_Ch.tif
- Figure 4/MYH6/MYH6/DR MYH6 LV blt49 2019.06.20_10.49.48_Ch-Marker.tif
- Figure 4/MYH6/Total Protein/
- Figure 4/MYH6/Total Protein/DR TProt. Blt49 2019.06.18_12.18.39_Fl-UV.tif
- Figure 4/NCX1/
- Figure 4/NCX1/NCX1/
- Figure 4/NCX1/NCX1/DR NCX1 LV Blt78 2020.11.24_12.12.01_Ch.tif
- Figure 4/NCX1/NCX1/DR NCX1 LV Blt78 2020.11.24_12.12.01_Ch-Marker.tif
- Figure 4/NCX1/Total Protein/
- Figure 4/NCX1/Total Protein/DR T.Prot. LV Blot78 2020.11.03_13.44.28_Fl-UV.tif
- Figure 4/PKAca/
- Figure 4/PKAca/PKAca/
- Figure 4/PKAca/PKAca/DR PKAc LV Blot36 2018.09.18_11.12.58_Ch.tif
- Figure 4/PKAca/PKAca/DR PKAc LV Blot36 2018.09.18_11.12.58_Ch-Marker.tif
- Figure 4/PKAca/Total Protein/
- Figure 4/PKAca/Total Protein/DR T.Prot LV Blot36 2018.09.06_13.44.49_Fl-UV.tif
- Figure 4/PKAr/
- Figure 4/PKAr/PKAr/
- Figure 4/PKAr/PKAr/DR PKA r1alpha WPP 2018.02.22_11.21.33_Ch.tif
- Figure 4/PKAr/PKAr/DR PKA r1alpha WPP 2018.02.22_11.21.33_Ch-Marker.tif
- Figure 4/PKAr/Total Protein/
- Figure 4/PKAr/Total Protein/DR Tot.Prot. Blt 5,6 2018.02.14_13.38.46_Fl-UV.tif
- Figure 4/SERCA2/
- Figure 4/SERCA2/SERCA2/
- Figure 4/SERCA2/SERCA2/DR SERCA LV blt36 2018.09.14_12.55.14_Ch.tif
- Figure 4/SERCA2/SERCA2/DR SERCA LV blt36 2018.09.14_12.55.14_Ch-Marker.tif
- Figure 4/SERCA2/Total Protein/
- Figure 4/SERCA2/Total Protein/DR T.Prot LV Blot36 2018.09.06_13.44.49_Fl-UV.tif
