# Supplementary material for: A remarkable adaptive paradigm of heart performance and protection emerges in response to marked cardiac-specific overexpression of ADCY8
Source: eLife. 2022 Dec 14;11:e80949. doi: 10.7554/eLife.80949 (PMC9822292; doi:10.7554/eLife.80949)
Supplement: Figure 5—source data 1. [file elife-80949-fig5-data1.zip]

Archive with 51 entries (35 files):
- Figure 5 Source data/CITED4/
- Figure 5 Source data/CITED4/CITED4/
- Figure 5 Source data/CITED4/CITED4/CITED4 LV BLot34 2018.09.07_11.22.12_Ch.tif
- Figure 5 Source data/CITED4/CITED4/CITED4 LV BLot34 2018.09.07_11.22.12_Ch-Marker.tif
- Figure 5 Source data/CITED4/Total Protein/
- Figure 5 Source data/CITED4/Total Protein/DR T.Prot LV Blot34 2018.09.06_13.40.47_Fl-UV.tif
- Figure 5 Source data/CREB1/
- Figure 5 Source data/CREB1/CREB1/
- Figure 5 Source data/CREB1/CREB1/DR CREB1 Blot20 WPP 2018.04.20_12.23.30_Ch.tif
- Figure 5 Source data/CREB1/CREB1/DR CREB1 Blot20 WPP 2018.04.20_12.23.30_Ch-Marker.tif
- Figure 5 Source data/CREB1/Total Protein/
- Figure 5 Source data/CREB1/Total Protein/DR T.Prot. LV Blt 20 2018.04.19_13.56.58_Fl-UV.tif
- Figure 5 Source data/Fig5A - Puromycin/
- Figure 5 Source data/Fig5A - Puromycin/MGP_Puromycin Total Protein/
- Figure 5 Source data/Fig5A - Puromycin/MGP_Puromycin Total Protein/MGP_Puromycin Total Protein.jpg
- Figure 5 Source data/Fig5A - Puromycin/MGP_Puromycin Total Protein/MGP_Puromycin Total Protein.tif
- Figure 5 Source data/Fig5A - Puromycin/MGP_Puromycin/
- Figure 5 Source data/Fig5A - Puromycin/MGP_Puromycin/MGP_Puromycin_Ch.tif
- Figure 5 Source data/Fig5A - Puromycin/MGP_Puromycin/MGP_Puromycin_Ch+Marker.jpg
- Figure 5 Source data/Fig5A - Puromycin/MGP_Puromycin/MGP_Puromycin_Marker.tif
- Figure 5 Source data/Fig5F - MNK1/
- Figure 5 Source data/Fig5F - MNK1/MGP_MNK1 Total Protein/
- Figure 5 Source data/Fig5F - MNK1/MGP_MNK1 Total Protein/MGP_MNK1 Total Protein.jpg
- Figure 5 Source data/Fig5F - MNK1/MGP_MNK1 Total Protein/MGP_MNK1 Total Protein.tif
- Figure 5 Source data/Fig5F - MNK1/MGP_MNK1/
- Figure 5 Source data/Fig5F - MNK1/MGP_MNK1/MGP_MNK1_Ch.tif
- Figure 5 Source data/Fig5F - MNK1/MGP_MNK1/MGP_MNK1_Ch+Marker.jpg
- Figure 5 Source data/Fig5F - MNK1/MGP_MNK1/MGP_MNK1_Marker.tif
- Figure 5 Source data/Fig5G - MSK1/
- Figure 5 Source data/Fig5G - MSK1/MGP_MSK1 Total Protein/
- Figure 5 Source data/Fig5G - MSK1/MGP_MSK1 Total Protein/MGP_MSK1 Total Protein.jpg
- Figure 5 Source data/Fig5G - MSK1/MGP_MSK1 Total Protein/MGP_MSK1 Total Protein.tif
- Figure 5 Source data/Fig5G - MSK1/MGP_MSK1/
- Figure 5 Source data/Fig5G - MSK1/MGP_MSK1/MGP_MSK1_Ch.tif
- Figure 5 Source data/Fig5G - MSK1/MGP_MSK1/MGP_MSK1_Ch+Marker.jpg
- Figure 5 Source data/Fig5G - MSK1/MGP_MSK1/MGP_MSK1_Marker.tif
- Figure 5 Source data/Figure 5B_GAPDH.tif
- Figure 5 Source data/Figure 5B_p_MEK1_2_Ser221.tif
- Figure 5 Source data/Figure 5B_P21 Ras.tif
- Figure 5 Source data/Figure 5B_p-c-Raf_Ser338.tif
- Figure 5 Source data/Figure 5B_Total_c-Raf.tif
- Figure 5 Source data/Figure 5B_Total_MEK1_2.tif
- Figure 5 Source data/Figure 5C_GAPDH.tif
- Figure 5 Source data/Figure 5C_p_ERK1_2_Thr202_Tyr204.tif
- Figure 5 Source data/Figure 5C_Total ERK1_2.tif
- Figure 5 Source data/Uncropped images/
- Figure 5 Source data/Uncropped images/5a.JPG
- Figure 5 Source data/Uncropped images/5f.JPG
- Figure 5 Source data/Uncropped images/5g.JPG
- Figure 5 Source data/Uncropped images/CITED4.JPG
- Figure 5 Source data/Uncropped images/CREB1.JPG
