# Supplementary material for: A remarkable adaptive paradigm of heart performance and protection emerges in response to marked cardiac-specific overexpression of ADCY8
Source: eLife. 2022 Dec 14;11:e80949. doi: 10.7554/eLife.80949 (PMC9822292; doi:10.7554/eLife.80949)
Supplement: Figure 6—source data 1. [file elife-80949-fig6-data1.zip]

Archive with 47 entries (31 files):
- Figure 6 source data/Fig6D - HSP90/
- Figure 6 source data/Fig6D - HSP90/CRC_HSP90 Total Protein/
- Figure 6 source data/Fig6D - HSP90/CRC_HSP90 Total Protein/CRC_HSP90 Total Protein.jpg
- Figure 6 source data/Fig6D - HSP90/CRC_HSP90 Total Protein/CRC_HSP90 Total Protein.tif
- Figure 6 source data/Fig6D - HSP90/CRC_HSP90/
- Figure 6 source data/Fig6D - HSP90/CRC_HSP90/CRC_HSP90a_Ch.tif
- Figure 6 source data/Fig6D - HSP90/CRC_HSP90/CRC_HSP90a_Ch+Marker.jpg
- Figure 6 source data/Fig6D - HSP90/CRC_HSP90/CRC_HSP90a_Marker.tif
- Figure 6 source data/Fig6E - ATG13/
- Figure 6 source data/Fig6E - ATG13/MGP_ATG13 Total Protein/
- Figure 6 source data/Fig6E - ATG13/MGP_ATG13 Total Protein/MGP_ATG13 Total Protein.jpg
- Figure 6 source data/Fig6E - ATG13/MGP_ATG13 Total Protein/MGP_ATG13 Total Protein.tif
- Figure 6 source data/Fig6E - ATG13/MGP_ATG13/
- Figure 6 source data/Fig6E - ATG13/MGP_ATG13/MGP_ATG13_Ch.tif
- Figure 6 source data/Fig6E - ATG13/MGP_ATG13/MGP_ATG13_Ch+Marker.jpg
- Figure 6 source data/Fig6E - ATG13/MGP_ATG13/MGP_ATG13_Marker.tif
- Figure 6 source data/Fig6F - PARKIN/
- Figure 6 source data/Fig6F - PARKIN/CRC_PARKIN Total Protein/
- Figure 6 source data/Fig6F - PARKIN/CRC_PARKIN Total Protein/CRC_PARKIN Total Protein.jpg
- Figure 6 source data/Fig6F - PARKIN/CRC_PARKIN Total Protein/CRC_PARKIN Total Protein.tif
- Figure 6 source data/Fig6F - PARKIN/CRC_PARKIN/
- Figure 6 source data/Fig6F - PARKIN/CRC_PARKIN/CRC_PARKIN_Ch.tif
- Figure 6 source data/Fig6F - PARKIN/CRC_PARKIN/CRC_PARKIN_Ch+Marker.jpg
- Figure 6 source data/Fig6F - PARKIN/CRC_PARKIN/CRC_PARKIN_Marker.tif
- Figure 6 source data/Fig6F - PARKIN/CRC_PARKIN/Thumbs.db
- Figure 6 source data/Fig6G - ATG4B/
- Figure 6 source data/Fig6G - ATG4B/MGP_ATG4B Total Protein/
- Figure 6 source data/Fig6G - ATG4B/MGP_ATG4B Total Protein/MGP_ATG4B Total Protein.jpg
- Figure 6 source data/Fig6G - ATG4B/MGP_ATG4B Total Protein/MGP_ATG4B Total Protein.tif
- Figure 6 source data/Fig6G - ATG4B/MGP_ATG4B/
- Figure 6 source data/Fig6G - ATG4B/MGP_ATG4B/MGP_ATG4B_Ch.tif
- Figure 6 source data/Fig6G - ATG4B/MGP_ATG4B/MGP_ATG4B_Ch+Marker.jpg
- Figure 6 source data/Fig6G - ATG4B/MGP_ATG4B/MGP_ATG4B_Marker.tif
- Figure 6 source data/Fig6H - PI3Kc3/
- Figure 6 source data/Fig6H - PI3Kc3/MGP_PI3Kc3 Total Protein/
- Figure 6 source data/Fig6H - PI3Kc3/MGP_PI3Kc3 Total Protein/MGP_PI3Kc3 Total Protein.jpg
- Figure 6 source data/Fig6H - PI3Kc3/MGP_PI3Kc3 Total Protein/MGP_PI3Kc3 Total Protein.tif
- Figure 6 source data/Fig6H - PI3Kc3/MGP_PI3Kc3/
- Figure 6 source data/Fig6H - PI3Kc3/MGP_PI3Kc3/MGP_PI3Kc3_Ch.tif
- Figure 6 source data/Fig6H - PI3Kc3/MGP_PI3Kc3/MGP_PI3Kc3_Ch+Marker.jpg
- Figure 6 source data/Fig6H - PI3Kc3/MGP_PI3Kc3/MGP_PI3Kc3_Marker.tif
- Figure 6 source data/Uncropped Images/
- Figure 6 source data/Uncropped Images/6d.JPG
- Figure 6 source data/Uncropped Images/6e.JPG
- Figure 6 source data/Uncropped Images/6f.JPG
- Figure 6 source data/Uncropped Images/6g.JPG
- Figure 6 source data/Uncropped Images/6h.JPG
