# Supplementary material for: A remarkable adaptive paradigm of heart performance and protection emerges in response to marked cardiac-specific overexpression of ADCY8
Source: eLife. 2022 Dec 14;11:e80949. doi: 10.7554/eLife.80949 (PMC9822292; doi:10.7554/eLife.80949)
Supplement: Figure 8—source data 1. [file elife-80949-fig8-data1.zip]

Archive with 7 entries (4 files):
- Figure 8 Source data/NRF2/
- Figure 8 Source data/NRF2/NRF2/
- Figure 8 Source data/NRF2/NRF2/DR NRF2 Blt15 WPP 2018.03.30_12.15.22_Ch.tif
- Figure 8 Source data/NRF2/NRF2/DR NRF2 Blt15 WPP 2018.03.30_12.15.22_Ch-Marker.tif
- Figure 8 Source data/NRF2/Total Protein/
- Figure 8 Source data/NRF2/Total Protein/DR TProt. LV Blot15 2018.03.20_11.46.56_Fl-UV.tif
- Figure 8 Source data/NRF2_Uncropped.JPG
