# Supplementary material for: A remarkable adaptive paradigm of heart performance and protection emerges in response to marked cardiac-specific overexpression of ADCY8
Source: eLife. 2022 Dec 14;11:e80949. doi: 10.7554/eLife.80949 (PMC9822292; doi:10.7554/eLife.80949)
Supplement: Figure 12—figure supplement 1—source data 1. [file elife-80949-fig12-figsupp1-data1.zip]

Archive with 50 entries (29 files):
- Figure 12-supplement 1 source data 1/AKT2/
- Figure 12-supplement 1 source data 1/AKT2/AKT2/
- Figure 12-supplement 1 source data 1/AKT2/AKT2/DR AKT2 Blt82 2020.11.20_10.04.36_Ch.tif
- Figure 12-supplement 1 source data 1/AKT2/AKT2/DR AKT2 Blt82 2020.11.20_10.04.36_Ch-Marker.tif
- Figure 12-supplement 1 source data 1/AKT2/p-AKT2 Ser473/
- Figure 12-supplement 1 source data 1/AKT2/p-AKT2 Ser473/DR pAKT2 S473 blt82 2020.11.19_11.28.26_Ch.tif
- Figure 12-supplement 1 source data 1/AKT2/p-AKT2 Ser473/DR pAKT2 S473 blt82 2020.11.19_11.28.26_Ch-Marker.tif
- Figure 12-supplement 1 source data 1/AKT2/Total Protein/
- Figure 12-supplement 1 source data 1/AKT2/Total Protein/DR TProt Blot82 2020.11.18_10.34.52_Fl-UV.tif
- Figure 12-supplement 1 source data 1/G6PDH/
- Figure 12-supplement 1 source data 1/G6PDH/G6PDH/
- Figure 12-supplement 1 source data 1/G6PDH/G6PDH/DR G6PDH Blt93 2021.02.12_13.34.57_Ch.tif
- Figure 12-supplement 1 source data 1/G6PDH/G6PDH/DR G6PDH Blt93 2021.02.12_13.34.57_Ch-Marker.tif
- Figure 12-supplement 1 source data 1/G6PDH/Total Protein/
- Figure 12-supplement 1 source data 1/G6PDH/Total Protein/DR T.Prot Blot93 2021.02.08_13.49.37_Fl-UV.tif
- Figure 12-supplement 1 source data 1/GPD1/
- Figure 12-supplement 1 source data 1/GPD1/GPD1/
- Figure 12-supplement 1 source data 1/GPD1/GPD1/DR GPD1 Blot85 2021.01.20_12.45.14_Ch.tif
- Figure 12-supplement 1 source data 1/GPD1/GPD1/DR GPD1 Blot85 2021.01.20_12.45.14_Ch-Marker.tif
- Figure 12-supplement 1 source data 1/GPD1/Total Protein/
- Figure 12-supplement 1 source data 1/GPD1/Total Protein/DR T.Prot. Blot85 2021.01.19_14.18.17_Fl-UV.tif
- Figure 12-supplement 1 source data 1/GSK3b/
- Figure 12-supplement 1 source data 1/GSK3b/GSK3b/
- Figure 12-supplement 1 source data 1/GSK3b/GSK3b/DR GSK3ab WPP 2018.02.09_12.19.59_Ch.tif
- Figure 12-supplement 1 source data 1/GSK3b/GSK3b/DR GSK3ab WPP 2018.02.09_12.19.59_Ch-Marker.tif
- Figure 12-supplement 1 source data 1/GSK3b/p-GSK3b Ser9/
- Figure 12-supplement 1 source data 1/GSK3b/p-GSK3b Ser9/DR pGSKb S9 WPP 2018.02.08_12.09.24_Ch.tif
- Figure 12-supplement 1 source data 1/GSK3b/p-GSK3b Ser9/DR pGSKb S9 WPP 2018.02.08_12.09.24_Ch-Marker.tif
- Figure 12-supplement 1 source data 1/GSK3b/Total Protein/
- Figure 12-supplement 1 source data 1/GSK3b/Total Protein/DR TotProt LV Blot3 2018.01.29_13.19.08_Fl-UV.tif
- Figure 12-supplement 1 source data 1/HK1/
- Figure 12-supplement 1 source data 1/HK1/HK1/
- Figure 12-supplement 1 source data 1/HK1/HK1/DR HK1 Blot91 2021.02.25_12.55.56_Ch.tif
- Figure 12-supplement 1 source data 1/HK1/HK1/DR HK1 Blot91 2021.02.25_12.55.56_Ch-Marker.tif
- Figure 12-supplement 1 source data 1/HK1/Total Protein/
- Figure 12-supplement 1 source data 1/HK1/Total Protein/DR T.Prot Blot91 2021.02.08_13.41.20_Fl-UV.tif
- Figure 12-supplement 1 source data 1/LDHA/
- Figure 12-supplement 1 source data 1/LDHA/LDHA/
- Figure 12-supplement 1 source data 1/LDHA/LDHA/DR LDHA Blot90 2021.02.25_12.32.25_Ch.tif
- Figure 12-supplement 1 source data 1/LDHA/LDHA/DR LDHA Blot90 2021.02.25_12.32.25_Ch-Marker.tif
- Figure 12-supplement 1 source data 1/LDHA/Total Protein/
- Figure 12-supplement 1 source data 1/LDHA/Total Protein/DR T.Prot Blot90 2021.02.08_13.36.43_Fl-UV.tif
- Figure 12-supplement 1 source data 1/Uncropped Images/
- Figure 12-supplement 1 source data 1/Uncropped Images/G6PDH.JPG
- Figure 12-supplement 1 source data 1/Uncropped Images/GPD1.JPG
- Figure 12-supplement 1 source data 1/Uncropped Images/GSK3.JPG
- Figure 12-supplement 1 source data 1/Uncropped Images/HK1.JPG
- Figure 12-supplement 1 source data 1/Uncropped Images/LDHA.JPG
- Figure 12-supplement 1 source data 1/Uncropped Images/p-AKT2Ser473.JPG
- Fig4.tiff
