# Supplementary material for: A remarkable adaptive paradigm of heart performance and protection emerges in response to marked cardiac-specific overexpression of ADCY8
Source: eLife. 2022 Dec 14;11:e80949. doi: 10.7554/eLife.80949 (PMC9822292; doi:10.7554/eLife.80949)
Supplement: Figure 12—figure supplement 1—source data 2. [file elife-80949-fig12-figsupp1-data2.zip]

Archive with 43 entries (25 files):
- Figure 12-supplement 1 source data 2/PDHA1/
- Figure 12-supplement 1 source data 2/PDHA1/PDHA1/
- Figure 12-supplement 1 source data 2/PDHA1/PDHA1/DR PDHA1 blt40 2019.02.07_12.05.53_Ch.tif
- Figure 12-supplement 1 source data 2/PDHA1/PDHA1/DR PDHA1 blt40 2019.02.07_12.05.53_Ch-Marker.tif
- Figure 12-supplement 1 source data 2/PDHA1/Total Protein/
- Figure 12-supplement 1 source data 2/PDHA1/Total Protein/DR T.Prot LV Blot40 2019.02.05_13.51.23_Fl-UV.tif
- Figure 12-supplement 1 source data 2/PDK1/
- Figure 12-supplement 1 source data 2/PDK1/PDK1/
- Figure 12-supplement 1 source data 2/PDK1/PDK1/PDK1 Blt22 Film 10m 2018.04.23_08.06.38_Co.tif
- Figure 12-supplement 1 source data 2/PDK1/p-PDK1 Ser244/
- Figure 12-supplement 1 source data 2/PDK1/p-PDK1 Ser244/DR pPDK1 s241 WPP 2018.02.15_12.48.51_Ch.tif
- Figure 12-supplement 1 source data 2/PDK1/p-PDK1 Ser244/DR pPDK1 s241 WPP 2018.02.15_12.48.51_Ch-Marker.tif
- Figure 12-supplement 1 source data 2/PDK1/Total Protein/
- Figure 12-supplement 1 source data 2/PDK1/Total Protein/DR T.Prot. LV Blt 22 2018.04.19_14.07.49_Fl-UV.tif
- Figure 12-supplement 1 source data 2/PGD/
- Figure 12-supplement 1 source data 2/PGD/PGD/
- Figure 12-supplement 1 source data 2/PGD/PGD/DR PGD LV Blt75 2020.11.24_11.40.37_Ch.tif
- Figure 12-supplement 1 source data 2/PGD/PGD/DR PGD LV Blt75 2020.11.24_11.40.37_Ch-Marker.tif
- Figure 12-supplement 1 source data 2/PGD/Total Protein/
- Figure 12-supplement 1 source data 2/PGD/Total Protein/DR TProt. Blot75 2020.09.21_12.10.55_Fl-UV.tif
- Figure 12-supplement 1 source data 2/PIK3CA/
- Figure 12-supplement 1 source data 2/PIK3CA/PIK3CA/
- Figure 12-supplement 1 source data 2/PIK3CA/PIK3CA/DR PI3K p110a WPP 2018.02.16_12.16.27_Ch.tif
- Figure 12-supplement 1 source data 2/PIK3CA/PIK3CA/DR PI3K p110a WPP 2018.02.16_12.16.27_Ch-Marker.tif
- Figure 12-supplement 1 source data 2/PIK3CA/Total Protein/
- Figure 12-supplement 1 source data 2/PIK3CA/Total Protein/DR Tot.Prot. Blt 5,6 2018.02.14_13.38.46_Fl-UV.tif
- Figure 12-supplement 1 source data 2/PTEN/
- Figure 12-supplement 1 source data 2/PTEN/p-PTEN Ser380/
- Figure 12-supplement 1 source data 2/PTEN/p-PTEN Ser380/DR pPTEN S380 WPP 2018.02.15_14.07.28_Ch.tif
- Figure 12-supplement 1 source data 2/PTEN/p-PTEN Ser380/DR pPTEN S380 WPP 2018.02.15_14.07.28_Ch-Marker.tif
- Figure 12-supplement 1 source data 2/PTEN/PTEN/
- Figure 12-supplement 1 source data 2/PTEN/PTEN/DR PTEN WPP 2018.02.16_13.35.04_Ch.tif
- Figure 12-supplement 1 source data 2/PTEN/PTEN/DR PTEN WPP 2018.02.16_13.35.04_Ch-Marker.tif
- Figure 12-supplement 1 source data 2/PTEN/Total Protein/
- Figure 12-supplement 1 source data 2/PTEN/Total Protein/DR Tot.Prot. Blt 7,8 2018.02.14_13.43.03_Fl-UV.tif
- Figure 12-supplement 1 source data 2/Uncropped Images/
- Figure 12-supplement 1 source data 2/Uncropped Images/PDHA1.JPG
- Figure 12-supplement 1 source data 2/Uncropped Images/PGD.JPG
- Figure 12-supplement 1 source data 2/Uncropped Images/PIK3CA.JPG
- Figure 12-supplement 1 source data 2/Uncropped Images/p-PDK1Ser244.JPG
- Figure 12-supplement 1 source data 2/Uncropped Images/PTEN.JPG
- Figure 12-supplement 1 source data 2/Uncropped Images/Total PDK1.JPG
- Fig2S1.tiff
