# Supplementary material for: A remarkable adaptive paradigm of heart performance and protection emerges in response to marked cardiac-specific overexpression of ADCY8
Source: eLife. 2022 Dec 14;11:e80949. doi: 10.7554/eLife.80949 (PMC9822292; doi:10.7554/eLife.80949)
Supplement: Figure 13—figure supplement 1—source data 1. [file elife-80949-fig13-figsupp1-data1.zip]

Archive with 42 entries (25 files):
- Figure 13-supplement 1 source data 1/PDE4B/
- Figure 13-supplement 1 source data 1/PDE4B/PDE4B/
- Figure 13-supplement 1 source data 1/PDE4B/PDE4B/DR PDE4B blot9 WPP 2018.02.28_13.16.46_Ch.tif
- Figure 13-supplement 1 source data 1/PDE4B/PDE4B/DR PDE4B blot9 WPP 2018.02.28_13.16.46_Ch-Marker.tif
- Figure 13-supplement 1 source data 1/PDE4B/Total Protein/
- Figure 13-supplement 1 source data 1/PDE4B/Total Protein/DR Tot.Prot. Blt9,10 2018.02.14_13.46.44_Fl-UV.tif
- Figure 13-supplement 1 source data 1/PDE4D/
- Figure 13-supplement 1 source data 1/PDE4D/PDE4D/
- Figure 13-supplement 1 source data 1/PDE4D/PDE4D/DR PDE4D Blt6 WPP 2018.02.23_12.06.49_Ch.tif
- Figure 13-supplement 1 source data 1/PDE4D/PDE4D/DR PDE4D Blt6 WPP 2018.02.23_12.06.49_Ch-Marker.tif
- Figure 13-supplement 1 source data 1/PDE4D/Total Protein/
- Figure 13-supplement 1 source data 1/PDE4D/Total Protein/DR Tot.Prot. Blt 5,6 2018.02.14_13.38.46_Fl-UV.tif
- Figure 13-supplement 1 source data 1/PP1/
- Figure 13-supplement 1 source data 1/PP1/PP1/
- Figure 13-supplement 1 source data 1/PP1/PP1/WO_PP1_Blt87 1min 2021.01.11_12.23.18_Ch.tif
- Figure 13-supplement 1 source data 1/PP1/PP1/WO_PP1_Blt87 1min 2021.01.11_12.23.18_Ch-Marker.tif
- Figure 13-supplement 1 source data 1/PP1/Total Protein/
- Figure 13-supplement 1 source data 1/PP1/Total Protein/WO_t.prot_blt87 2020.12.22_14.41.27.tif
- Figure 13-supplement 1 source data 1/PP2A/
- Figure 13-supplement 1 source data 1/PP2A/PP2A/
- Figure 13-supplement 1 source data 1/PP2A/PP2A/DR PP2Aca Blot75 2020.09.23_11.10.56_Ch.tif
- Figure 13-supplement 1 source data 1/PP2A/PP2A/DR PP2Aca Blot75 2020.09.23_11.10.56_Ch-Marker.tif
- Figure 13-supplement 1 source data 1/PP2A/p-PP2A Tyr307/
- Figure 13-supplement 1 source data 1/PP2A/p-PP2A Tyr307/DR pPP2A Y307 Blt75 2020.09.22_11.30.59_Ch.tif
- Figure 13-supplement 1 source data 1/PP2A/p-PP2A Tyr307/DR pPP2A Y307 Blt75 2020.09.22_11.30.59_Ch-Marker.tif
- Figure 13-supplement 1 source data 1/PP2A/Total Protein/
- Figure 13-supplement 1 source data 1/PP2A/Total Protein/DR TProt. Blot75 2020.09.21_12.10.55_Fl-UV.tif
- Figure 13-supplement 1 source data 1/PP2B/
- Figure 13-supplement 1 source data 1/PP2B/PP2B/
- Figure 13-supplement 1 source data 1/PP2B/PP2B/DR PP2Ba Blt19 WPP 2018.04.24_10.46.06_Ch.tif
- Figure 13-supplement 1 source data 1/PP2B/PP2B/DR PP2Ba Blt19 WPP 2018.04.24_10.46.06_Ch-Marker.tif
- Figure 13-supplement 1 source data 1/PP2B/Total Protein/
- Figure 13-supplement 1 source data 1/PP2B/Total Protein/DR T.Prot. LV Blt 19 2018.04.19_13.48.44_Fl-UV.tif
- Figure 13-supplement 1 source data 1/Uncropped images/
- Figure 13-supplement 1 source data 1/Uncropped images/DARPP-32.JPG
- Figure 13-supplement 1 source data 1/Uncropped images/PDE3A.JPG
- Figure 13-supplement 1 source data 1/Uncropped images/PDE4A.JPG
- Figure 13-supplement 1 source data 1/Uncropped images/PDE4B.JPG
- Figure 13-supplement 1 source data 1/Uncropped images/PDE4D.JPG
- Figure 13-supplement 1 source data 1/Uncropped images/PP1.JPG
- Figure 13-supplement 1 source data 1/Uncropped images/PP2A.JPG
- Figure 13-supplement 1 source data 1/Uncropped images/PP2B.JPG
