# Supplementary material for: A remarkable adaptive paradigm of heart performance and protection emerges in response to marked cardiac-specific overexpression of ADCY8
Source: eLife. 2022 Dec 14;11:e80949. doi: 10.7554/eLife.80949 (PMC9822292; doi:10.7554/eLife.80949)
Supplement: Figure 13—figure supplement 1—source data 2. [file elife-80949-fig13-figsupp1-data2.zip]

Archive with 18 entries (9 files):
- Figure 13-supplement 1 source data 2/DARPP-32/
- Figure 13-supplement 1 source data 2/DARPP-32/DARPP-32/
- Figure 13-supplement 1 source data 2/DARPP-32/DARPP-32/DR DARPP32 Blot76 2020.09.23_12.08.51_Ch.tif
- Figure 13-supplement 1 source data 2/DARPP-32/DARPP-32/DR DARPP32 Blot76 2020.09.23_12.08.51_Ch-Marker.tif
- Figure 13-supplement 1 source data 2/DARPP-32/Total Protein/
- Figure 13-supplement 1 source data 2/DARPP-32/Total Protein/DR TProt. Blot76 2020.09.21_12.12.54_Fl-UV.tif
- Figure 13-supplement 1 source data 2/PDE3A/
- Figure 13-supplement 1 source data 2/PDE3A/PDE3A/
- Figure 13-supplement 1 source data 2/PDE3A/PDE3A/DR Blot2 PDE3A WPP 2018.01.11_10.55.27_Ch.tif
- Figure 13-supplement 1 source data 2/PDE3A/PDE3A/DR Blot2 PDE3A WPP 2018.01.11_10.55.27_Ch-Marker.tif
- Figure 13-supplement 1 source data 2/PDE3A/Total Protein/
- Figure 13-supplement 1 source data 2/PDE3A/Total Protein/DR Blot2 TotProt 2018.01.10_16.15.49_Fl-UV.tif
- Figure 13-supplement 1 source data 2/PDE4A/
- Figure 13-supplement 1 source data 2/PDE4A/PDE4A/
- Figure 13-supplement 1 source data 2/PDE4A/PDE4A/DR PDE4A Blt8 WPP 2018.02.23_12.27.11_Ch.tif
- Figure 13-supplement 1 source data 2/PDE4A/PDE4A/DR PDE4A Blt8 WPP 2018.02.23_12.27.11_Ch-Marker.tif
- Figure 13-supplement 1 source data 2/PDE4A/Total Protein/
- Figure 13-supplement 1 source data 2/PDE4A/Total Protein/DR Tot.Prot. Blt 7,8 2018.02.14_13.43.03_Fl-UV.tif
