# Supplementary material for: A remarkable adaptive paradigm of heart performance and protection emerges in response to marked cardiac-specific overexpression of ADCY8
Source: eLife. 2022 Dec 14;11:e80949. doi: 10.7554/eLife.80949 (PMC9822292; doi:10.7554/eLife.80949)
Supplement: Figure 13—figure supplement 2—source data 1. [file elife-80949-fig13-figsupp2-data1.zip]

Archive with 18 entries (18 files):
- Figure 13-supplement 2 source data/Caspase3.tif
- Figure 13-supplement 2 source data/Cleaved Caspase3.tif
- Figure 13-supplement 2 source data/Cleaved PARP.tif
- Figure 13-supplement 2 source data/FoxO1_Ser256.tif
- Figure 13-supplement 2 source data/GAPDH_left top panel.tif
- Figure 13-supplement 2 source data/GAPDH_left_bottom panel.tif
- Figure 13-supplement 2 source data/GAPDH_right bottom panel.tif
- Figure 13-supplement 2 source data/GAPDH_right top panel.tif
- Figure 13-supplement 2 source data/HIF_1alpha.tif
- Figure 13-supplement 2 source data/JAK2_Tyr1007_1008.tif
- Figure 13-supplement 2 source data/p_CREB_Ser133.tif
- Figure 13-supplement 2 source data/p_JNK_Thr183_Tyr185.tif
- Figure 13-supplement 2 source data/p_STAT3_Tyr705.tif
- Figure 13-supplement 2 source data/Total CREB.tif
- Figure 13-supplement 2 source data/Total FoxO1.tif
- Figure 13-supplement 2 source data/Total JAK2.tif
- Figure 13-supplement 2 source data/Total JNK.tif
- Figure 13-supplement 2 source data/Total STAT3.tif
