# Supplementary material for: A remarkable adaptive paradigm of heart performance and protection emerges in response to marked cardiac-specific overexpression of ADCY8
Source: eLife. 2022 Dec 14;11:e80949. doi: 10.7554/eLife.80949 (PMC9822292; doi:10.7554/eLife.80949)
Supplement: Figure 13—figure supplement 3—source data 1. [file elife-80949-fig13-figsupp3-data1.zip]

Archive with 29 entries (16 files):
- Figure 13-supplement 3 source data/ACE2/
- Figure 13-supplement 3 source data/ACE2/ACE2/
- Figure 13-supplement 3 source data/ACE2/ACE2/WO_ACE2_BltW5 7min 2021.07.09_12.38.02_Ch.tif
- Figure 13-supplement 3 source data/ACE2/ACE2/WO_ACE2_BltW5 7min 2021.07.09_12.38.02_Ch-Marker.tif
- Figure 13-supplement 3 source data/ACE2/Total Protein/
- Figure 13-supplement 3 source data/ACE2/Total Protein/WO_T.Prot.Blt W5 2021.06.23_15.26.30_Fl-UV.tif
- Figure 13-supplement 3 source data/AGTR1/
- Figure 13-supplement 3 source data/AGTR1/AGTR1/
- Figure 13-supplement 3 source data/AGTR1/AGTR1/WO_Agtr1_BltW6 3min 2021.09.01_11.07.43_Ch.tif
- Figure 13-supplement 3 source data/AGTR1/AGTR1/WO_Agtr1_BltW6 3min 2021.09.01_11.07.43_Ch-Marker.tif
- Figure 13-supplement 3 source data/AGTR1/Total Protein/
- Figure 13-supplement 3 source data/AGTR1/Total Protein/WO_T.Prot_BltW6 2021.08.31_13.26.52_Fl-UV.tif
- Figure 13-supplement 3 source data/AGTR2/
- Figure 13-supplement 3 source data/AGTR2/AGTR2/
- Figure 13-supplement 3 source data/AGTR2/AGTR2/WO_Agtr2_BltW5 1min 2021.06.28_15.58.37_Ch.tif
- Figure 13-supplement 3 source data/AGTR2/AGTR2/WO_Agtr2_BltW5 1min 2021.06.28_15.58.37_Ch-Marker.tif
- Figure 13-supplement 3 source data/AGTR2/Total Protein/
- Figure 13-supplement 3 source data/AGTR2/Total Protein/WO_T.Prot.Blt W5 2021.06.23_15.26.30_Fl-UV.tif
- Figure 13-supplement 3 source data/MAS1/
- Figure 13-supplement 3 source data/MAS1/MAS1/
- Figure 13-supplement 3 source data/MAS1/MAS1/WO_Mas1_BltW5 i 30s 2021.06.24_12.24.14_Ch.tif
- Figure 13-supplement 3 source data/MAS1/MAS1/WO_Mas1_BltW5 i 30s 2021.06.24_12.24.14_Ch-Marker.tif
- Figure 13-supplement 3 source data/MAS1/Total Protein/
- Figure 13-supplement 3 source data/MAS1/Total Protein/WO_T.Prot.Blt W5 2021.06.23_15.26.30_Fl-UV.tif
- Figure 13-supplement 3 source data/Uncropped images/
- Figure 13-supplement 3 source data/Uncropped images/ACE2.JPG
- Figure 13-supplement 3 source data/Uncropped images/AGTR1.JPG
- Figure 13-supplement 3 source data/Uncropped images/AGTR2.JPG
- Figure 13-supplement 3 source data/Uncropped images/MAS1.JPG
