# Supplementary material for: A remarkable adaptive paradigm of heart performance and protection emerges in response to marked cardiac-specific overexpression of ADCY8
Source: eLife. 2022 Dec 14;11:e80949. doi: 10.7554/eLife.80949 (PMC9822292; doi:10.7554/eLife.80949)
Supplement: Figure 13—figure supplement 4—source data 1. [file elife-80949-fig13-figsupp4-data1.zip]

Archive with 15 entries (8 files):
- Figure 13-supplement 4 source data/CALR/
- Figure 13-supplement 4 source data/CALR/CALR/
- Figure 13-supplement 4 source data/CALR/CALR/DR CALR Rb Ab blot17 2018.04.12_11.06 (1).tif
- Figure 13-supplement 4 source data/CALR/CALR/DR CALR Rb Ab blot17 2018.04.12_11.06 (2).tif
- Figure 13-supplement 4 source data/CALR/Total Protein/
- Figure 13-supplement 4 source data/CALR/Total Protein/DR TProt. LV Blot17 2018.03.20_11.52.03_Fl-UV.tif
- Figure 13-supplement 4 source data/CNX/
- Figure 13-supplement 4 source data/CNX/CNX/
- Figure 13-supplement 4 source data/CNX/CNX/DR CLNX LV blt38 2018.09.14_11.22.15_Ch.tif
- Figure 13-supplement 4 source data/CNX/CNX/DR CLNX LV blt38 2018.09.14_11.22.15_Ch-Marker.tif
- Figure 13-supplement 4 source data/CNX/Total Protein/
- Figure 13-supplement 4 source data/CNX/Total Protein/DR TProt. LV Blot38 2018.09.10_11.54.40_Fl-UV.tif
- Figure 13-supplement 4 source data/Uncropped Images/
- Figure 13-supplement 4 source data/Uncropped Images/CALR.JPG
- Figure 13-supplement 4 source data/Uncropped Images/CNX.JPG
